# Supplementary material for: Adaptation and Changes in Actin Dynamics and Cell Motility as Early Responses of Cultured Mammalian Cells to Altered Gravitational Vector
Source: Int J Mol Sci. 2022 May 30;23(11):6127. doi: 10.3390/ijms23116127 (PMC9181735; doi:10.3390/ijms23116127)
Supplement: Supplementary file 1 [file ijms-23-06127-s001.zip]

Archive with 1 entries (1 files):
- ijms-1706123-supplementary.pdf
